# Supplementary material for: Research on the correlation between activating transcription factor 3 expression in the human coronary artery and atherosclerotic plaque stability
Source: BMC Cardiovasc Disord. 2021 Jul 28;21:356. doi: 10.1186/s12872-021-02161-9 (PMC8317287; doi:10.1186/s12872-021-02161-9)
Supplement: Supplementary file 1 — Additional file 1. Basic case information. [file 12872_2021_2161_MOESM1_ESM.xlsx]

## Sheet: Basic case information
Con					CHD					SCD
Serial number	Gender	Age	Main cause of death		Serial number	Gender	Age	Main cause of death		Serial number	Gender	Age	Main cause of death
1	female	20	Extremely severe craniocerebral injury caused by traffic accident		1	male	40	Death from multiple injuries to the body surface and internal organs caused by traffic accidents		1	male	66	Sudden death of acute myocardial infarction caused by coronary atherosclerotic heart disease
2	male	50	Extremely severe craniocerebral injury caused by traffic accident		2	male	41	Extremely severe craniocerebral injury caused by traffic accident		2	male	54	Sudden death of acute myocardial infarction caused by coronary atherosclerotic heart disease
3	male	78	Extremely severe craniocerebral injury caused by traffic accident		3	male	39	Extremely severe craniocerebral injury caused by traffic accident		3	male	60	Sudden death of acute myocardial infarction caused by coronary atherosclerotic heart disease
4	male	21	Electric shock death		4	male	37	Electric shock death		4	male	62	Sudden death of acute myocardial infarction caused by coronary atherosclerotic heart disease
5	male	46	Extremely severe craniocerebral injury caused by traffic accident		5	male	38	Death from multiple injuries to the body surface and internal organs caused by traffic accidents		5	male	61	Sudden death of acute myocardial infarction caused by coronary atherosclerotic heart disease
6	male	26	Death from hanging		6	male	36	Traumatic subarachnoid hemorrhage		6	female	63	Sudden death of arrhythmia or acute myocardial infarction caused by coronary atherosclerotic heart disease
7	male	43	Death from multiple injuries to the body surface and internal organs caused by traffic accidents		7	female	37	Drowning		7	female	66	Sudden death of acute myocardial infarction caused by coronary atherosclerotic heart disease
8	female	25	Traumatic subarachnoid hemorrhage		8	female	38	Extremely severe craniocerebral injury caused by traffic accident		8	female	47	Sudden death of arrhythmia caused by coronary atherosclerotic heart disease
9	female	50	Extremely severe craniocerebral injury caused by traffic accident		9	female	50	Primary brain stem injury		9	female	56	Sudden death of acute myocardial infarction caused by coronary atherosclerotic heart disease
10	male	45	Extremely severe craniocerebral injury caused by traffic accident		10	female	37	Extremely severe craniocerebral injury caused by traffic accident		10	female	48	Sudden death of acute myocardial infarction caused by coronary atherosclerotic heart disease
11	female	25	Drowning		11	female	44	Primary brain stem injury		11	female	54	Sudden death of acute myocardial infarction caused by coronary atherosclerotic heart disease
12	male	26	Death by fall from height		12	female	45	Death from hanging		12	female	49	Sudden death of arrhythmia or acute myocardial infarction caused by coronary atherosclerotic heart disease
13	male	44	Death caused by craniocerebral injury		13	female	40	Death caused by craniocerebral injury		13	female	50	Sudden death of acute myocardial infarction caused by coronary atherosclerotic heart disease
14	female	28	Death from hanging		14	female	45	Death from hanging		14	male	51	Sudden death of acute myocardial infarction caused by coronary atherosclerotic heart disease
15	female	21	Massive hemorrhagic death caused by trauma		15	female	40	Death from hanging		15	male	50	Sudden death of acute myocardial infarction caused by coronary atherosclerotic heart disease
16	male	41	Primary brain stem injury		16	female	40	Extremely severe craniocerebral injury caused by traffic accident		16	male	55	Sudden death of acute myocardial infarction caused by coronary atherosclerotic heart disease
17	female	27	Death caused by craniocerebral injury		17	female	39	Extremely severe craniocerebral injury caused by traffic accident		17	male	54	Sudden death of acute myocardial infarction caused by coronary atherosclerotic heart disease
18	male	35	Electric shock death		18	female	40	Traumatic subarachnoid hemorrhage		18	female	60	Sudden death of arrhythmia or acute myocardial infarction caused by coronary atherosclerotic heart disease
19	female	35	Death by fall from height		19	male	34	Massive hemorrhagic death caused by trauma		19	female	56	Sudden death of acute myocardial infarction caused by coronary atherosclerotic heart disease
20	male	29	Electric shock death		20	male	35	Extremely severe craniocerebral injury caused by traffic accident		20	female	61	Sudden death of acute myocardial infarction caused by coronary atherosclerotic heart disease
21	male	29	Death caused by craniocerebral injury		21	male	30	Primary brain stem injury		21	male	53	Sudden death of acute myocardial infarction caused by coronary atherosclerotic heart disease
22	male	29	Death caused by craniocerebral injury		22	male	33	Traumatic subarachnoid hemorrhage		22	male	55	Sudden death of arrhythmia caused by coronary atherosclerotic heart disease
					23	female	40	Traumatic subarachnoid hemorrhage		23	male	47	Sudden death of acute myocardial infarction caused by coronary atherosclerotic heart disease
There were 22 cases in the Control group, including 14 males and 8 females					24	female	45	Death by fall from height		24	male	64	Sudden death of arrhythmia caused by coronary atherosclerotic heart disease
mean	35.1364				25	female	40	Extremely severe craniocerebral injury caused by traffic accident		25	male	49	Sudden death of arrhythmia or acute myocardial infarction caused by coronary atherosclerotic heart disease
SD	13.6287				26	female	40	Death caused by craniocerebral injury		26	male	54	Sudden death of acute myocardial infarction caused by coronary atherosclerotic heart disease
					27	female	39	Death by fall from height		27	male	65	Sudden death of acute myocardial infarction caused by coronary atherosclerotic heart disease
					28	female	40	Electric shock death		28	male	68	Sudden death of arrhythmia or acute myocardial infarction caused by coronary atherosclerotic heart disease
					29	male	34	Extremely severe craniocerebral injury caused by traffic accident		29	male	74	Sudden death of or acute myocardial infarction caused by coronary atherosclerotic heart disease
					30	male	35	Death by fall from height		30	male	65	Sudden death of acute myocardial infarction caused by coronary atherosclerotic heart disease
					31	male	30	Death by fall from height		31	female	70	Sudden death of acute myocardial infarction caused by coronary atherosclerotic heart disease
					32	male	33	Extremely severe craniocerebral injury caused by traffic accident		32	female	58	Sudden death of acute myocardial infarction caused by coronary atherosclerotic heart disease
										33	female	67	Sudden death of acute myocardial infarction caused by coronary atherosclerotic heart disease
					There were 32 cases in the CHD group, including 14 males and 18 females					34	female	48	Sudden death of acute myocardial infarction caused by coronary atherosclerotic heart disease
					mean	38.5625				35	female	56	Sudden death of acute myocardial infarction caused by coronary atherosclerotic heart disease
					SD	4.39896				36	female	57	Sudden death of arrhythmia caused by coronary atherosclerotic heart disease
										There were 36 cases in the SCD group, including 19 males and 17 females
										mean	57.5833
										SD	7.18083
